# Supplementary material for: Synthesis, Properties, and Enzymatic Hydrolysis of Poly(lactic acid)-co-Poly(propylene adipate) Block Copolymers Prepared by Reactive Extrusion
Source: Polymers (Basel). 2021 Nov 26;13(23):4121. doi: 10.3390/polym13234121 (PMC8659515; doi:10.3390/polym13234121)
Supplement: Supplementary file 1 [file polymers-13-04121-s001.zip]

Archive with 1 entries (1 files):
- polymers-1469214-supplementary.pdf
